# Supplementary material for: Comparing Predictive Utility of Head Computed Tomography Scan-Based Scoring Systems for Traumatic Brain Injury: A Retrospective Study
Source: Brain Sci. 2023 Jul 29;13(8):1145. doi: 10.3390/brainsci13081145 (PMC10452909; doi:10.3390/brainsci13081145)
Supplement: Supplementary file 1 [file brainsci-13-01145-s001.zip]

Archive with 1 entries (1 files):
- brainsci-2518590-supplementary.pdf
